# Supplementary material for: Identification and Validation of a Diagnostic and Prognostic Multi-Gene Biomarker Panel for Pancreatic Ductal Adenocarcinoma
Source: Front Genet. 2018 Apr 5;9:108. doi: 10.3389/fgene.2018.00108 (PMC5895731; doi:10.3389/fgene.2018.00108)
Supplement: Supplementary file 1 [file Table_1.xls]

## Sheet: greater
Supplementary Table 1: Gene set enrichment analysis (Luo et al. 2009) using ConsensusDB pathways (Kamburov et al., 2009) between PDAC and healthy pancreatic tissue. Here pathways are displayed that are significantly (FDR < 0.01) greater expressed in PDAC than healthy pancreatic tissues.
Consensus Pathways	p-value	FDR	gene set size
Integrin	4.05887e-91	2.91833e-88	123
TCR	2.12076e-66	7.62414e-64	242
Beta1 integrin cell surface interactions	4.334e-66	1.03872e-63	66
Focal Adhesion	4.35435e-50	7.82694e-48	182
HTLV-I infection	1.1677e-45	1.67916e-43	261
Cytokine-cytokine receptor interaction	1.00643e-42	1.20604e-40	257
CXCR4-mediated signaling events	2.83133e-39	2.90818e-37	85
Rheumatoid arthritis	4.41471e-37	3.96772e-35	89
M Phase	9.51991e-36	7.60535e-34	107
Antigen processing and presentation	9.12761e-35	6.56275e-33	71
CD4 T cell receptor signaling	2.09163e-34	1.36716e-32	123
Leukocyte transendothelial migration	2.83381e-33	1.69793e-31	115
Cell adhesion molecules (CAMs)	4.95404e-31	2.73996e-29	132
Collagen formation	5.95047e-30	2.85226e-28	65
Axon guidance	4.93081e-29	2.08544e-27	265
Integrins in angiogenesis	1.8065e-28	7.21597e-27	64
Natural killer cell mediated cytotoxicity	9.95486e-28	3.57877e-26	133
B cell receptor signaling	5.41144e-27	1.85277e-25	85
BCR	7.0995e-26	2.21936e-24	125
Direct p53 effectors	9.72764e-26	2.79767e-24	141
Small cell lung cancer	1.32369e-23	3.28184e-22	84
Fc gamma R-mediated phagocytosis	1.25107e-22	2.72581e-21	91
Downstream signaling in na&#xef;ve CD8+ T cells	1.60084e-22	3.38531e-21	65
Hematopoietic cell lineage	2.02313e-22	4.15608e-21	86
Arrhythmogenic right ventricular cardiomyopathy	2.22819e-22	4.4502e-21	74
NF-kappa B signaling pathway	2.55448e-22	4.96397e-21	88
Senescence and Autophagy	1.09982e-21	2.08098e-20	103
t cell receptor signaling pathway	8.06436e-21	1.41421e-19	53
Transcriptional misregulation in cancer	2.81825e-20	4.82458e-19	173
Integrin-mediated cell adhesion	6.2708e-20	1.02471e-18	99
Wnt Mammals	9.25108e-20	1.47812e-18	117
Validated transcriptional targets of TAp63 isoforms	1.08344e-19	1.69346e-18	55
TCR signaling in na&#xef;ve CD8+ T cells	2.49135e-19	3.73183e-18	53
Calcineurin-regulated NFAT-dependent transcription in lymphocytes	9.32256e-19	1.28902e-17	50
Alcoholism	2.97565e-18	3.96202e-17	168
Adherens junction	1.36005e-17	1.7462e-16	72
Salmonella infection	2.13754e-17	2.6963e-16	83
B cell receptor signaling pathway	2.63483e-17	3.21092e-16	76
Pertussis	2.7602e-17	3.30764e-16	72
Regulation of nuclear beta catenin signaling and target gene transcription	3.66189e-17	4.24661e-16	79
TCR Signaling Pathway	1.32343e-16	1.44173e-15	88
p53 signaling pathway	1.34552e-16	1.44393e-15	67
Meiosis	8.08895e-16	8.3085e-15	66
IL-4 signaling pathway	1.64633e-15	1.62152e-14	53
KitReceptor	1.77802e-15	1.72756e-14	66
C-MYB transcription factor network	2.06213e-15	1.95089e-14	84
B Cell Receptor Signaling Pathway	5.29724e-15	4.88297e-14	92
Thromboxane A2 receptor signaling	5.41072e-15	4.92444e-14	57
Renal cell carcinoma	8.5795e-15	7.5117e-14	67
Signaling events mediated by VEGFR1 and VEGFR2	1.69368e-14	1.44971e-13	69
RAC1 signaling pathway	3.06455e-14	2.5621e-13	53
TGF_beta_Receptor	1.74489e-13	1.30685e-12	175
DroToll-like	2.65897e-13	1.95082e-12	64
Apoptosis	3.87987e-13	2.78962e-12	82
IL4	1.42659e-12	9.86271e-12	62
Proteasome Degradation	2.81063e-12	1.87115e-11	65
NOD-like receptor signaling pathway	2.88598e-12	1.90369e-11	57
Shigellosis	5.42154e-12	3.41937e-11	60
LPA receptor mediated events	8.94998e-12	5.54744e-11	63
Integrated Breast Cancer Pathway	1.01505e-11	6.18494e-11	151
Celecoxib Pathway, Pharmacodynamics	1.27946e-11	7.7305e-11	58
IL3	1.38175e-11	8.23469e-11	51
Wnt Signaling Pathway and Pluripotency	3.85676e-11	2.27296e-10	97
AGE-RAGE pathway	4.85558e-11	2.77077e-10	66
Wnt signaling pathway	6.14647e-11	3.42582e-10	151
Melanogenesis	2.10096e-10	1.11896e-09	101
DNA damage response (only ATM dependent)	2.36479e-10	1.25021e-09	90
Alzheimers Disease	5.21219e-10	2.71563e-09	79
Hedgehog signaling pathway	5.51035e-10	2.84673e-09	56
IL2	5.54301e-10	2.84673e-09	77
Validated targets of C-MYC transcriptional activation	6.03758e-10	3.04984e-09	83
Wnt	6.06574e-10	3.04984e-09	68
TGF beta Signaling Pathway	9.1945e-10	4.5592e-09	116
Endocytosis	1.25752e-09	6.06815e-09	197
Endothelins	1.5193e-09	7.2343e-09	64
Endochondral Ossification	1.59908e-09	7.56405e-09	61
AP-1 transcription factor network	1.76309e-09	8.23159e-09	69
Pancreatic cancer	1.91684e-09	8.83465e-09	68
MAPK signaling pathway	2.08475e-09	9.48694e-09	159
Chronic myeloid leukemia	3.45263e-09	1.53237e-08	72
SHP2 signaling	1.12004e-08	4.70939e-08	60
Regulation of retinoblastoma protein	1.20817e-08	5.05042e-08	63
p73 transcription factor network	1.24002e-08	5.15359e-08	79
Acute myeloid leukemia	1.31235e-08	5.39188e-08	57
TGF Beta Signaling Pathway	1.75327e-08	7.16249e-08	54
Adipogenesis	1.84336e-08	7.488e-08	127
E2F transcription factor network	1.97421e-08	7.97449e-08	74
Signaling events mediated by Hepatocyte Growth Factor Receptor (c-Met)	2.08031e-08	8.35329e-08	80
p75(NTR)-mediated signaling	2.09123e-08	8.35329e-08	70
Angiopoietin receptor Tie2-mediated signaling	2.52891e-08	9.88197e-08	50
angiogenesis overview	3.98287e-08	1.52324e-07	63
Regulation of nuclear SMAD2/3 signaling	7.20578e-08	2.67059e-07	76
Interferon type I	8.53245e-08	3.13002e-07	53
Role of Calcineurin-dependent NFAT signaling in lymphocytes	1.00096e-07	3.61655e-07	55
Posttranslational regulation of adherens junction stability and dissassembly	1.6592e-07	5.81935e-07	53
TNF	2.05683e-07	7.17895e-07	66
Prolactin Signaling Pathway	2.09151e-07	7.26473e-07	75
CDC42 signaling events	3.24117e-07	1.12038e-06	70
AndrogenReceptor	3.26811e-07	1.12429e-06	145
Signaling events mediated by focal adhesion kinase	3.78129e-07	1.29464e-06	62
TLR NFkB	5.7061e-07	1.87337e-06	67
Kit receptor signaling pathway	6.03039e-07	1.97084e-06	55
Leptin signaling pathway	6.98475e-07	2.27241e-06	61
Myometrial Relaxation and Contraction Pathways	8.08318e-07	2.60619e-06	155
IL1	8.94816e-07	2.8722e-06	54
Colorectal cancer	9.85457e-07	3.14908e-06	61
Androgen receptor signaling pathway	1.74315e-06	5.33331e-06	85
TGF-beta signaling pathway	2.21963e-06	6.76235e-06	82
IL6	2.23326e-06	6.77518e-06	74
Neurotrophic factor-mediated Trk receptor signaling	5.74564e-06	1.67931e-05	63
VEGF signaling pathway	6.37291e-06	1.84763e-05	74
snRNP Assembly	6.40468e-06	1.84938e-05	50
TNFalpha	7.62324e-06	2.18371e-05	206
Epithelial cell signaling in Helicobacter pylori infection	9.14765e-06	2.60998e-05	68
Non-small cell lung cancer	1.01497e-05	2.83956e-05	54
Signaling events mediated by HDAC Class I	1.09673e-05	3.02127e-05	55
FGF	1.14831e-05	3.15127e-05	67
HIF-1-alpha transcription factor network	1.205e-05	3.2818e-05	66
Oocyte meiosis	1.23666e-05	3.35533e-05	112
Rho GTPase cycle	1.26942e-05	3.41841e-05	124
VEGF Signaling Pathway	1.595e-05	4.26322e-05	55
GPCR Dopamine D1like receptor	3.04762e-05	8.02652e-05	50
DNA damage response	3.13692e-05	8.23156e-05	67
Legionellosis	3.237e-05	8.46328e-05	54
RIG-I-like receptor signaling pathway	4.16707e-05	0.000106246	70
Coregulation of Androgen receptor activity	5.78988e-05	0.000144046	61
TSH signaling pathway	7.88509e-05	0.000191533	65
Beta-agonist/Beta-blocker Pathway, Pharmacodynamics	0.000159574	0.000376176	65
Vibrio cholerae infection	0.000328878	0.000741264	54
Long-term potentiation	0.000400226	0.000899258	70
Signaling events mediated by PTP1B	0.000464895	0.00103194	52
Endometrial cancer	0.000498454	0.00110273	52
Validated targets of C-MYC transcriptional repression	0.000532225	0.00117383	74
ATF-2 transcription factor network	0.000554244	0.00121494	60
Synaptic vesicle cycle	0.00060174	0.00130316	64
Cardiac muscle contraction	0.000677588	0.00145429	73
Fc epsilon RI signaling pathway	0.000759438	0.00161549	77
Purine nucleotides nucleosides metabolism	0.00081539	0.0017294	107
Neural Crest Differentiation	0.00096503	0.0020229	100
Cytosolic DNA-sensing pathway	0.00103981	0.00216703	59
JAK-STAT-Core	0.00118103	0.00244715	104
Signaling events mediated by Stem cell factor receptor (c-Kit)	0.00196509	0.00391384	52
Salivary secretion	0.00476726	0.00916487	86

## Sheet: less
Supplementary Table 1: Gene set enrichment analysis (Luo et al. 2009) using ConsensusDB pathways (Kamburov et al., 2009) between PDAC and healthy pancreatic tissue. Here pathways are displayed that are significantly (FDR < 0.01) less expressed in PDAC than healthy pancreatic tissues.
Consensus Pathways	p-value	FDR	gene set size
Pancreatic secretion	1.54739e-52	1.11257e-49	98
Protein digestion and absorption	6.67487e-13	6.85605e-11	79
Gastric acid secretion	1.74417e-09	1.04505e-07	75
Bile secretion	4.93732e-08	1.97218e-06	71
PI3K Cascade	6.32607e-08	2.27422e-06	71
Valine, leucine and isoleucine degradation	1.69631e-06	4.87859e-05	50
Starch and sucrose metabolism	0.000482896	0.00826673	52
