# Supplementary material for: Identification and Validation of a Diagnostic and Prognostic Multi-Gene Biomarker Panel for Pancreatic Ductal Adenocarcinoma
Source: Front Genet. 2018 Apr 5;9:108. doi: 10.3389/fgene.2018.00108 (PMC5895731; doi:10.3389/fgene.2018.00108)
Supplement: Supplementary file 2 [file Table_2.xls]

## Sheet: Classifier_Genes
Supplementary Table 2: Summary of 81 classifier genes obtained from meta-analysis, including Gene name, Symbol, EntrezID, AverageLogFC, NormalizedFreq, ConsensusCluster, NMF Factor, 17 classifier information and secretion status.
Gene Name	Gene Symbol	EntrezID	Average LogFC	Normalized Freq	Consensus Cluster	NMF factor	17-gene Classifier	Secreted
carcinoembryonic antigen-related cell adhesion molecule 5	CEACAM5	1048	4.40951	1	Cluster 3	Classical	yes	A0A024R0K5 NA|P06731 GPI anchored, Plasma membrane
cathepsin E	CTSE	1510	3.61102	1	Cluster 3	Classical	yes	P14091 ER, Golgi apparatus
trefoil factor 1	TFF1	7031	3.18711	1	Cluster 3	Classical	yes	P04155 Secreted (curated)
claudin 18	CLDN18	51208	3.36858	0.666667	Cluster 3	Classical	no	P56856 Plasma membrane
lipocalin 2	LCN2	3934	2.7978	0.666667	Cluster 3	BasalLike	no	P80188 Secreted (curated)
diffuse panbronchiolitis critical region 1	DPCR1	135656	2.79242	0.333333	Cluster 3	Classical	no	E9PEI6 NA|Q3MIW9 NA
carcinoembryonic antigen-related cell adhesion molecule 6 (non-specific cross reacting antigen)	CEACAM6	4680	3.48881	0.2	Cluster 3	Classical	no	P40199 GPI anchored, Plasma membrane
anterior gradient 2, protein disulphide isomerase family member	AGR2	10551	2.67977	0.2	Cluster 3	Classical	no	O95994 ER, Secreted (curated)|Q4JM46 NA
transcobalamin I (vitamin B12 binding protein, R binder family)	TCN1	6947	2.61131	0.166667	Cluster 3	Classical	no	P20061 Secreted (curated)
transmembrane channel-like 5	TMC5	79838	2.50096	0.166667	Cluster 3	Classical	no	Q6UXY8 NA|B7Z946 Plasma membrane|B7Z5K3 Plasma membrane|F5GYU8 Plasma membrane
glutathione peroxidase 2	GPX2	2877	2.48196	0.166667	Cluster 3	Classical	no	P18283 Cytoplasm
S100 calcium binding protein P	S100P	6286	4.256	1	Cluster 4	Classical	yes	P25815 Cytoplasm, Nucleus (membrane)
solute carrier family 6 (amino acid transporter), member 14	SLC6A14	11254	3.85771	1	Cluster 4	Classical	yes	B2R8J1 Plasma membrane|Q9UN76 Membrane
keratin 19, type I	KRT19	3880	3.56681	1	Cluster 4	BasalLike	yes	P08727 NA
transmembrane protease, serine 4	TMPRSS4	56649	3.4796	1	Cluster 4	Classical	yes	Q9NRS4 no prediction|B7Z8X1 NA|B7Z900 Secreted (likely)|B7Z458 Cytoplasm, Nucleus
laminin, gamma 2	LAMC2	3918	3.47394	1	Cluster 4	BasalLike	yes	Q13753 Secreted (curated)
cystatin SN	CST1	1469	3.42975	1	Cluster 4	ActivatedStroma	yes	P01037 Secreted (curated)
serpin peptidase inhibitor, clade B (ovalbumin), member 5	SERPINB5	5268	3.37599	1	Cluster 4	BasalLike	yes	A0A024R2B6 NA|P36952 Secreted (curated)
gamma-aminobutyric acid (GABA) A receptor, pi	GABRP	2568	3.12369	1	Cluster 4	Classical	yes	B4DTP4 NA|E7EWG0 NA|O00591 Plasma membrane
G protein-coupled receptor, class C, group 5, member A	GPRC5A	9052	3.08557	1	Cluster 4	BasalLike	yes	Q8NFJ5 Cytoplasm, Nucleus (membrane), Plasma membrane
integrin, beta 6	ITGB6	3694	3.01076	1	Cluster 4	BasalLike	yes	P18564 NA|A0A087WXP3 NA|B4E2B8 NA|E9PEE8 NA
AHNAK nucleoprotein 2	AHNAK2	113146	2.84897	1	Cluster 4	BasalLike	yes	Q8IVF2 NA
integrin, alpha 2 (CD49B, alpha 2 subunit of VLA-2 receptor)	ITGA2	3673	2.77128	1	Cluster 4	BasalLike	yes	P17301 NA
laminin, beta 3	LAMB3	3914	3.02827	0.666667	Cluster 4	BasalLike	no	Q13751 Secreted (curated)
matrix metallopeptidase 1	MMP1	4312	2.75155	0.666667	Cluster 4	Classical	no	B4DN15 Cytoplasm|P03956 Secreted (curated)|Q53G95 Cytoplasm
secretory leukocyte peptidase inhibitor	SLPI	6590	2.68448	0.666667	Cluster 4	BasalLike	no	P03973 Secreted (curated)
NAD(P)H dehydrogenase, quinone 1	NQO1	1728	2.47141	0.6	Cluster 4	Classical	no	P15559 Cytoplasm|B4DLR8 NA
stratifin	SFN	2810	3.01632	0.5	Cluster 4	BasalLike	no	P31947 Cytoplasm, Nucleus, Secreted (curated)
tripartite motif containing 29	TRIM29	23650	3.0203	0.333333	Cluster 4	BasalLike	no	A0A024R3J1 NA|Q14134 Cytoplasm|B7Z8U9 Cytoplasm
kallikrein-related peptidase 10	KLK10	5655	3.01061	0.2	Cluster 4	Classical	no	O43240 Secreted (curated)
tetraspanin 1	TSPAN1	10103	2.609	0.2	Cluster 4	Classical	no	O60635 Lysosome (membrane)
placenta-specific 8	PLAC8	51316	2.61569	0.166667	Cluster 4	Classical	no	Q9NZF1 Secreted (weakly likely)|X2BQ60 NA
FXYD domain containing ion transport regulator 3	FXYD3	5349	2.45542	0.166667	Cluster 4	Classical	no	Q14802 NA
laminin, alpha 3	LAMA3	3909	2.41585	0.166667	Cluster 4	BasalLike	no	A0A0A6YYF2 NA|Q16787 NA|A0A0A0MSA0 NA|A0A0A0MTS5 NA
dickkopf WNT signaling pathway inhibitor 1	DKK1	22943	2.39253	0.166667	Cluster 4	BasalLike	no	I1W660 NA|O94907 Secreted (curated)
cell migration inducing protein, hyaluronan binding	CEMIP	57214	2.35067	0.166667	Cluster 4		no	Q8WUJ3 Cytoplasm, Secreted (highly likely)
periostin, osteoblast specific factor	POSTN	10631	3.47759	1	Cluster 2	ActivatedStroma	yes	A0A024RDT5 NA|Q15063 Golgi apparatus, Secreted (curated)|A0A024RDS2 NA|B1ALD9 ER, Secreted (highly likely)
collagen, type X, alpha 1	COL10A1	1300	3.12753	1	Cluster 2	ActivatedStroma	yes	Q03692 Secreted (curated)
matrix metallopeptidase 11	MMP11	4320	3.09124	0.666667	Cluster 2	ActivatedStroma	no	B3KQS8 Secreted (highly likely)|P24347 Secreted (curated)
collagen, type XI, alpha 1	COL11A1	1301	3.1679	0.5	Cluster 2	ActivatedStroma	no	P12107 Secreted (curated)|Q59HB5 NA
sulfatase 1	SULF1	23213	3.01961	0.2	Cluster 2	ActivatedStroma	no	A0A024R809 NA|Q8IWU6 ER, Golgi apparatus
neurotrimin	NTM	50863	2.51668	0.2	Cluster 2	ActivatedStroma	no	Q9P121 GPI anchored, Plasma membrane|B7Z1Z5 GPI anchored, Secreted (highly likely)|B7Z1I4 NA
gap junction protein, beta 2, 26kDa	GJB2	2706	2.86981	0.166667	Cluster 2	ActivatedStroma	no	H9U1J4 NA|P29033 NA
inhibin, beta A	INHBA	3624	2.78476	0.166667	Cluster 2	ActivatedStroma	no	A4D1W7 Secreted (highly likely)|P08476 Secreted (curated)
chemokine (C-X-C motif) ligand 5	CXCL5	6374	2.78199	0.166667	Cluster 2	ActivatedStroma	no	P42830 Secreted (curated)|Q6I9S7 NA
fibronectin 1	FN1	2335	2.68283	0.166667	Cluster 2	ActivatedStroma	no	B7ZLE5 Secreted (highly likely)|P02751 Secreted (curated)|Q6MZM7 NA|Q9UQS6 Cytoplasm, Nucleus|Q6MZF4 no prediction|Q6N084 NA
carboxyl ester lipase pseudogene	CELP	1057	-2.82523	1	Cluster 1		no	NA NA
chymotrypsin-like elastase family, member 2B	CELA2B	51032	-3.1237	1	Cluster 1		no	P08218 Secreted (curated)|Q6ISP9 Secreted (highly likely)
glycoprotein 2 (zymogen granule membrane)	GP2	2813	-3.37001	1	Cluster 1	Exocrine	no	B7Z1G2 Plasma membrane|P55259 GPI anchored (membrane), Plasma membrane, Secreted (curated)|Q68D34 GPI anchored (membrane), Plasma membrane
endoplasmic reticulum protein 27	ERP27	121506	-3.37286	1	Cluster 1	Exocrine	no	F5GYS6 no prediction|Q96DN0 ER
syncollin	SYCN	342898	-3.42615	1	Cluster 1	Exocrine	no	Q0VAF6 Cytoplasm
colipase, pancreatic	CLPS	1208	-3.52078	1	Cluster 1	Exocrine	no	A0A087WZW1 NA|A0A087X0Q7 NA|P04118 Secreted (curated)
carboxypeptidase A2 (pancreatic)	CPA2	1358	-3.59674	1	Cluster 1	Exocrine	no	P48052 Secreted (curated)
serpin peptidase inhibitor, clade I (pancpin), member 2	SERPINI2	5276	-3.72243	1	Cluster 1	Exocrine	no	A0A0C4DGW9 NA|B4DDY9 Secreted (highly likely)|O75830 Secreted (curated)
pancreatic lipase-related protein 2	PNLIPRP2	5408	-3.84853	1	Cluster 1	Exocrine	no	P54317 Secreted (curated)
pancreatic lipase-related protein 1	PNLIPRP1	5407	-3.86296	1	Cluster 1	Exocrine	no	P54315 Secreted (curated)
albumin	ALB	213	-3.94591	1	Cluster 1	Liver	no	P02768 Secreted (curated)
chymotrypsin C (caldecrin)	CTRC	11330	-3.19376	0.833333	Cluster 1	Exocrine	no	Q99895 NA
carboxyl ester lipase	CEL	1056	-3.20105	0.833333	Cluster 1	Exocrine	no	B4DSX9 Cytoplasm, Nucleus|O75612 NA|Q86SR3 Secreted (highly likely)|X6R868 NA
aquaporin 8	AQP8	343	-3.21929	0.666667	Cluster 1	Exocrine	no	O94778 NA
transmembrane p24 trafficking protein 6	TMED6	146456	-2.8321	0.5	Cluster 1	Exocrine	no	Q8WW62 ER (membrane)
carboxypeptidase A1 (pancreatic)	CPA1	1357	-3.18717	0.5	Cluster 1	Exocrine	no	P15085 Secreted (curated)
protein disulfide isomerase family A, member 2	PDIA2	64714	-3.2622	0.5	Cluster 1	Exocrine	no	Q13087 ER
phospholipase A2, group IB (pancreas)	PLA2G1B	5319	-3.39511	0.5	Cluster 1	Exocrine	no	P04054 Secreted (curated)
regenerating islet-derived 1 beta	REG1B	5968	-2.4898	0.2	Cluster 1	Exocrine	no	P48304 Secreted (curated)|Q6ICS1 Secreted (highly likely)
chymotrypsin-like elastase family, member 3B	CELA3B	23436	-2.50151	0.2	Cluster 1		no	P08861 NA
chymotrypsin-like elastase family, member 3A	CELA3A	10136	-2.91546	0.2	Cluster 1		no	P09093 NA
chymotrypsinogen B2	CTRB2	440387	-3.08488	0.2	Cluster 1	Exocrine	no	Q6GPI1 NA
KIAA1324	KIAA1324	57535	-2.27219	0.166667	Cluster 1	Endocrine	no	Q6UXG2 Golgi apparatus (membrane), Lysosome (membrane), Plasma membrane|B4DLZ2 Cytoplasm, Nucleus (membrane)|B4DWM4 Cytoplasm, Membrane
alanyl (membrane) aminopeptidase	ANPEP	290	-2.29732	0.166667	Cluster 1	Exocrine	no	A0A024RC61 NA|P15144 Cytoplasm, Plasma membrane|Q59E93 Golgi apparatus, Secreted (weakly likely)
guanylate cyclase activator 1C	GUCA1C	9626	-2.32821	0.166667	Cluster 1	Exocrine	no	O95843 NA|C9JNI2 NA
protease, serine, 1 (trypsin 1)	PRSS1	5644	-2.46841	0.166667	Cluster 1	Exocrine	no	P07477 Secreted (curated)
thyrotropin-releasing hormone degrading enzyme	TRHDE	29953	-2.48399	0.166667	Cluster 1	Exocrine	no	Q9UKU6 no prediction
epidermal growth factor	EGF	1950	-2.58228	0.166667	Cluster 1	Exocrine	no	P01133 NA
pancreatic lipase	PNLIP	5406	-2.67907	0.166667	Cluster 1	Exocrine	no	P16233 Secreted (curated)
glycine N-methyltransferase	GNMT	27232	-2.79458	0.166667	Cluster 1	Exocrine	no	Q14749 Cytoplasm|V9HW60 NA
carboxypeptidase B1 (tissue)	CPB1	1360	-2.80536	0.166667	Cluster 1	Exocrine	no	P15086 Secreted (curated)
fibrinogen-like 1	FGL1	2267	-2.81665	0.166667	Cluster 1	Liver	no	Q08830 Secreted (curated)
kallikrein 1	KLK1	3816	-2.8801	0.166667	Cluster 1	Exocrine	no	P06870 NA
islet amyloid polypeptide	IAPP	3375	-2.95344	0.166667	Cluster 1	Endocrine	no	A0A024RAU1 NA|P10997 Secreted (curated)
recombination signal binding protein for immunoglobulin kappa J region-like	RBPJL	11317	-3.00102	0.166667	Cluster 1	Exocrine	no	Q5QPV1 NA|Q9UBG7 NA
