# Supplementary material for: Identification and Validation of a Diagnostic and Prognostic Multi-Gene Biomarker Panel for Pancreatic Ductal Adenocarcinoma
Source: Front Genet. 2018 Apr 5;9:108. doi: 10.3389/fgene.2018.00108 (PMC5895731; doi:10.3389/fgene.2018.00108)
Supplement: Supplementary file 3 [file Table_3.xlsx]

## Sheet: Sheet1
Supplementary Table 3: Design of primers used for real time qPCR
Symbol	Forward Primer	Reverse Primer	Size	Concentration nM	Efficiency %
18S	ACACGGACAGGATTGACAGA	CGCTCCACCAACTAAGAACG	81	100	90.3
HPRT1	CTTTGCTTTCCTTGGTCAGG	ACACTTCGTGGGGTCCTTTT	82	200	90.4
CEACAM5	CCCCTCATACACCTATTACCG	CCCATCAATCAGCCAAGAAT	97	200	95
CTSE	TATACCCTCAGCCCAACTGC	CTGGAGGGTGGATGTCAAGT	97	100	100.4
TFF1	CCCCCGTGAAAGACAGAAT	AAACAGCAGCCCTTATTTGC	72	200	89.5
SLC6A14	CTCCAACGGTCAAGTGGAAT	GCTCCAACTATGAGCCAAGC	89	200	113.1
LAMC2	CAGGATTGTGCTTCTGGCTA	CCTCCCCCTTGACAGTTACA	86	200	94.3
KRT19	GGTCAGTGTGGAGGTGGATT	CTCGGCCATGACCTCATATT	88	100	103.1
GABRP	ACAGTTTGAGCTTCGGAGGA	CACCAGGAAAGTGGAAGGAA	70	200	119.9
CST1	CTCCCTCCTTCCTTCTTGCT	AGGGAGGCGATGCTACTGT	88	200	113.2
ITGB6	AATGACTCCCTCCACCTCCT	GGAATGACGATGCCTGCTA	86	200	98.7
S100P	GATGCCGTGGATAAATTGCT	CGAACACGATGAACTCACTG	79	200	100.9
TMPRSS4	CCCACTCTGGATCATTGGAT	GCCTGCAGCAGTATGTCAGA	72	200	111
SERPINB5	GGCAATGTCCTCTTCTCTCC	CACCTTTAGCACCCACTTGAG	70	200	105
AHNAK2	GGGACTCACGGACATTTTTC	CTTCAGCGTCACCTCTGTTG	71	200	100.6
ITGA2	AGAACCGAATGGGAGATGTG	GGAATGCTTGTTGAAGTTTGC	91	200	100.8
GPRC5A	GCGAAAAATGCTGCCTACTC	GTCCAGTCCGATGATGAAGG	88	200	98.8
COL10A1	GGAGTGTTTTACGCTGAACGA	TGGTGTAGGGAATGAAGAACTG	91	300	89.5
POSTN	TCTGATACGGGACAAAAATGC	TCCAATGAAAACTCCTGGTG	70	200	102
